# Supplementary material for: Structural Analysis, Multi-Conformation Virtual Screening and Molecular Simulation to Identify Potential Inhibitors Targeting pS273R Proteases of African Swine Fever Virus
Source: Molecules. 2023 Jan 6;28(2):570. doi: 10.3390/molecules28020570 (PMC9866604; doi:10.3390/molecules28020570)
Supplement: Supplementary file 1 [file molecules-28-00570-s001.zip]

Archive with 2 entries (2 files):
- Supplementary Figures S1, S2 and Table S2.pdf
- Supplementary Table  S1-MDockScore calculation for candidate molecules.xlsx
