# Supplementary material for: Structural Analysis, Multi-Conformation Virtual Screening and Molecular Simulation to Identify Potential Inhibitors Targeting pS273R Proteases of African Swine Fever Virus
Source: Molecules. 2023 Jan 6;28(2):570. doi: 10.3390/molecules28020570 (PMC9866604; doi:10.3390/molecules28020570)
Supplement: Supplementary file 1 [file molecules-28-00570-s001.zip › Supplementary Table S1-MDockScore calculation for candidate molecules.xlsx]

## Sheet: Sheet1
Cluster1								Cluster2						Crystal（6LJ9A）
	watvina_score_c1	XGB_c1	RF-Score-VS_c1	Sfcnn_c1					watvina_score_c2	XGB_c2	RF-Score-VS_c2	Sfcnn_c2			watvina_score_cP	XGB_cP	RF-Score-VS_cP	Sfcnn_cP
0	0.1	0.414217	0.305805	0.980711	1.80073			0	0.0526316	0.627494	0.437206	0.547133	1.66446	0	0.65	0.498226	0.140088	0.268579	1.55689
1	0.8	0.988835	0.864393	0.430014	3.08324			1	0.0526316	1	0.103849	0.274926	1.43141	1	0.9	0.790723	0.682882	0.696494	3.0701
2	0.1	0.473018	1	0	1.57302			2	0.526316	0.653367	0.894061	0.542087	2.61583	2	0	0.189905	0.0554678	0.205672	0.451044
3	0.1	0.476368	0.528576	0.255252	1.3602			3	0.736842	0.61783	0.303849	0.532059	2.19058	3	0.15	0.190723	0.127235	0.113473	0.581431
4	1	0.604392	0.553232	0.000905262	2.15853			4	0.263158	0.869389	0.414632	0.971012	2.51819	4	1	0.569714	0.201551	0.346787	2.11805
5	1	0.656866	0.466427	0.787801	2.9111			5	0.105263	0.694825	0.174155	0.253842	1.22808	5	0.4	0.871214	0.257342	0.38231	1.91087
6	0.2	0	0.398474	1	1.59847			6	1	0	0.257052	0.270552	1.5276	6	0.7	0	0.364328	1	2.06433
7	0.1	0.411239	0.22693	0.427838	1.16601			7	0.315789	0.572007	0.422501	0.232484	1.54278	7	0.25	0.748431	0.175271	0.530026	1.70373
8	0.9	0.56978	0.620078	0.194879	2.28474			8	0.526316	0.935162	1	0.389075	2.85055	8	0.35	0.5397	0.440439	0.579776	1.90992
9	0.3	0.621139	0.402274	0.819415	2.14283			9	0.263158	0.688903	0.413943	0.586402	1.95241	9	0.55	0.682947	0.304911	0.461386	1.99924
10	0.2	0.81764	0.291921	0.0939022	1.40346			10	0.368421	0.762157	0.573343	0.334197	2.03812	10	0.6	0.578445	0.48406	0.0559954	1.7185
11	0.1	1	0.259186	0.502939	1.86213			11	0.631579	0.912406	0.31248	0.300575	2.15704	11	0.5	1	0.519207	0.200358	2.21957
12	0.2	0.875698	0.384321	0.399121	1.85914			12	0.210526	0.645262	0.340834	0.495379	1.692	12	0.5	0.680218	0.570008	0.337685	2.08791
13	0.5	0.834388	0.649162	0.624806	2.60836			13	0.210526	0.862843	0.61173	0.384496	2.06959	13	0.1	0.791814	0.679005	0.56328	2.1341
14	0	0.327131	0.457989	0.860662	1.64578			14	0.263158	0.462905	0.382688	1	2.10875	14	0.5	0.589632	1	0.371051	2.46068
15	0.5	0.334946	0.32693	0.246306	1.40818			15	0	0.53803	0	0	0.53803	15	0.35	0.630286	0.366805	0.227045	1.57414
16	0.7	0.550428	0.661789	0.154983	2.0672			16	0.0526316	0.615337	0.610255	0.893248	2.17147	16	0.25	0.679673	0.565879	0.58163	2.07718
17	0.1	0.707853	0.190844	0.713748	1.71244			17	0.421053	0.577307	0.173638	0.913501	2.0855	17	0.05	0.453479	0.757629	0.176675	1.43778
18	0	0.32527	0	0.889505	1.21477			18	0.0526316	0.621571	0.236493	0.788652	1.69935	18	0.4	0.531241	0	0	0.931241
						Cluster1			Cluster2			Crystal（6LJ9A）				MDockScore
		FDA1040_78110-38-0				1.80073	0.4	0.720293	1.66446	0.1	0.166446	1.55689	0.5	0.778447		1.66519
		FDA105_58-05-9				3.08324	0.4	1.2333	1.43141	0.1	0.143141	3.0701	0.5	1.53505		2.91149	1
		FDA1314_32986-56-4				1.57302	0.4	0.629207	2.61583	0.1	0.261583	0.451044	0.5	0.225522		1.11631
		FDA1318_59-01-8				1.3602	0.4	0.544078	2.19058	0.1	0.219058	0.581431	0.5	0.290716		1.05385
		FDA1324_146-17-8				2.15853	0.4	0.863411	2.51819	0.1	0.251819	2.11805	0.5	1.05903		2.17426	4
		FDA1381_24305-27-9				2.9111	0.4	1.16444	1.22808	0.1	0.122808	1.91087	0.5	0.955433		2.24268	3
		FDA1391_27025-41-8				1.59847	0.4	0.63939	1.5276	0.1	0.15276	2.06433	0.5	1.03216		1.82431
		FDA1681_83602-05-5				1.16601	0.4	0.466403	1.54278	0.1	0.154278	1.70373	0.5	0.851864		1.47254
		FDA1699_75225-51-3				2.28474	0.4	0.913895	2.85055	0.1	0.285055	1.90992	0.5	0.954958		2.15391	5
		FDA1701_259218-79-6				2.14283	0.4	0.857131	1.95241	0.1	0.195241	1.99924	0.5	0.999622		2.05199
		FDA173_83-88-5				1.40346	0.4	0.561385	2.03812	0.1	0.203812	1.7185	0.5	0.85925		1.62445
		FDA223_2921-57-5				1.86213	0.4	0.74485	2.15704	0.1	0.215704	2.21957	0.5	1.10978		2.07034
		FDA418_551-11-1				1.85914	0.4	0.743656	1.692	0.1	0.1692	2.08791	0.5	1.04396		1.95681
		FDA475_35700-23-3				2.60836	0.4	1.04334	2.06959	0.1	0.206959	2.1341	0.5	1.06705		2.31735	2
		FDA511_745-65-3				1.64578	0.4	0.658313	2.10875	0.1	0.210875	2.46068	0.5	1.23034		2.09953
		FDA564_75847-73-3				1.40818	0.4	0.563273	0.53803	0.1	0.053803	1.57414	0.5	0.787069		1.40414
		FDA643_86541-75-5				2.0672	0.4	0.82688	2.17147	0.1	0.217147	2.07718	0.5	1.03859		2.08262
		FDA844_139110-80-8				1.71244	0.4	0.684978	2.0855	0.1	0.20855	1.43778	0.5	0.718892		1.61242
		FDA953_4697-36-3				1.21477	0.4	0.48591	1.69935	0.1	0.169935	0.931241	0.5	0.465621		1.12147
